# Supplementary material for: Use of General Health Examination and Cancer Screening among People with Disability Who Need Support from Others: Analysis of the 2016 Comprehensive Survey of Living Conditions in Japan
Source: Int J Environ Res Public Health. 2024 Feb 13;21(2):219. doi: 10.3390/ijerph21020219 (PMC10888656; doi:10.3390/ijerph21020219)
Supplement: Supplementary file 1 [file ijerph-21-00219-s001.zip]

Archive with 3 entries (3 files):
- 2.manuscript_revised_S1.pdf
- 3.manuscript_revised_S2.pdf
- 4.manuscript_revised_S3.pdf
